# Supplementary material for: A Life Dedicated to Climbing and Its Sequelae in the Fingers—A Review of the Literature
Source: Int J Environ Res Public Health. 2022 Dec 19;19(24):17050. doi: 10.3390/ijerph192417050 (PMC9778768; doi:10.3390/ijerph192417050)
Supplement: Supplementary file 1 [file ijerph-19-17050-s001.zip]

Archive with 1 entries (1 files):
- ijerph-2089760-supplementary.pdf
